# Supplementary material for: Disparities in the prevalence of screened depression at different altitudes in Peru: A retrospective analysis of the ENDES 2019
Source: PLoS One. 2022 Dec 21;17(12):e0278947. doi: 10.1371/journal.pone.0278947 (PMC9770421; doi:10.1371/journal.pone.0278947)
Supplement: S1 Table — (XLSX) [file pone.0278947.s001.xlsx]

## Sheet: Table S1
Table S1. Depressive symptoms associated with altitude according to simple ranges.
Characteristics	PR	P value	LB	UB
Altitude (masl)
Low (less than 1500)	Ref.
High (1500 and over)	1.35956	0	1.16453	1.58724
Age	1.00939	0.002	1.00342	1.01539
Sex
Male	Ref.
Female	2.82994	0	2.31649	3.4572
Residence
Urban	Ref.
Rural	0.953895	0.678	0.76335	1.192
Education level
Primary	Ref.
None/Elementary	0.952643	0.775	0.683099	1.32855
Secondary	0.757361	0.007	0.618056	0.928064
Higher	0.490632	0	0.368381	0.653453
Hypertension
No	Ref.
Yes	1.49338	0	1.19578	1.86505
Diabetes
No	Ref.
Yes	1.46071	0.028	1.04154	2.04858
Smoking habits
Nonsmoker	Ref.
Casual smoker	1.47583	0.002	1.15213	1.89049
Daily smoker	3.20038	0	2.06559	4.9586
Wealth quintile
Q1	Ref.
Q2	1.30162	0.042	1.00927	1.67867
Q3	1.39951	0.022	1.04971	1.86589
Q4	1.42603	0.049	1.00109	2.03134
Q5	1.09621	0.646	0.740367	1.62308
Disability
No	Ref.
Yes	2.58329	0	1.72329	3.87247
