# Supplementary material for: Disparities in the prevalence of screened depression at different altitudes in Peru: A retrospective analysis of the ENDES 2019
Source: PLoS One. 2022 Dec 21;17(12):e0278947. doi: 10.1371/journal.pone.0278947 (PMC9770421; doi:10.1371/journal.pone.0278947)
Supplement: S2 Table — (XLSX) [file pone.0278947.s002.xlsx]

## Sheet: Table S2
Table S2. Depressive symptoms associated with altitude according to extended ranges.
Characteristics	PR	P value	LB	UB
Altitude (masl)
Low (less than 1500)	Ref.
Middle (1500-2499)	1.38617	0.024	1.04481	1.83905
High (2500-3499)	1.33412	0.002	1.11276	1.59951
Very High (3500 and over)	1.58972	0	1.28982	1.95936
Age	1.0093	0.002	1.00334	1.0153
Sex
Male	Ref.
Female	2.82452	0	2.31249	3.44992
Residence
Urban	Ref.
Rural	0.915505	0.438	0.732527	1.14419
Education level
Primary	Ref.
None/Elementary	0.959107	0.806	0.687449	1.33812
Secondary	0.757752	0.008	0.618288	0.928674
Higher	0.487948	0	0.366273	0.650044
Hypertension
No	Ref.
Yes	1.49409	0	1.19693	1.86504
Diabetes
No	Ref.
Yes	1.45498	0.03	1.03657	2.04226
Smoking habits
Nonsmoker	Ref.
Casual smoker	1.4726	0.002	1.15041	1.88502
Daily smoker	3.21637	0	2.08151	4.96997
Wealth quintile
Q1	Ref.
Q2	1.30729	0.039	1.01418	1.68511
Q3	1.4083	0.02	1.0558	1.87849
Q4	1.43667	0.045	1.00751	2.04862
Q5	1.10335	0.624	0.744324	1.63555
Disability
No	Ref.
Yes	2.57722	0	1.71677	3.86895
