# Supplementary material for: Disparities in the prevalence of screened depression at different altitudes in Peru: A retrospective analysis of the ENDES 2019
Source: PLoS One. 2022 Dec 21;17(12):e0278947. doi: 10.1371/journal.pone.0278947 (PMC9770421; doi:10.1371/journal.pone.0278947)
Supplement: S3 Table — (XLSX) [file pone.0278947.s003.xlsx]

## Sheet: Table S3
Table S3. Differences in the presence of depressive symptoms according to variables of interest, stratified by altitude.
Characteristics	Altitude (masl)
	Proportion (95% CI)
	<1500	1500–2499	≥2500
Sex
Male	0.46 (0.45–0.47)	0.45 (0.42–0.49)	0.44 (0.43–0.45)
Female	0.54 (0.53–0.55)	0.55 (0.51–0.58)	0.56 (0.54–0.58)
Age (years)*	37.16 (36.73–37.58)	38.12 (37.00–39.25)	35.55 (35.00–36.02)
Area of residence
Urban	0.91 (0.90–0.92)	0.63 (0.56–0.69)	0.58 (0.55–0.60)
Rural	0.09 (0.08–1.00)	0.37 (0.31–0.44)	0.42 (0.40–0.45)
Ethnicity
Quechua	0.07 (0.06–0.08)	0.14 (0.11–0.18)	0.51 (0.48–0.54)
Aymara	0.01 (0.00–0.01)	0.02 (0.01–0.04)	0.05 (0.04–0.06)
Native or indigenous Amazonian	0.01 (0.01–0.01)	0	0
Afro-Peruvian	0.14 (0.13–0.15)	0.17 (0.14–0.21)	0.11 (0.10–0.12)
White	0.09 (0.08–0.10)	0.12 (0.10–0.15)	0.07 (0.06–0.08)
Mixed race	0.69 (0.68–0.70)	0.54 (0.50–0.58)	0.27 (0.25–0.29)
Educational level
None/Elementary	0.02 (0.01–0.02)	0.03 (0.02–0.04)	0.05 (0.04–0.05)
Primary	0.14 (0.14–0.15)	0.23 (0.20–0.26)	0.24 (0.23–0.26)
Secondary	0.47 (0.46–0.48)	0.39 (0.36–0.42)	0.46 (0.44–0.48)
Higher	0.37 (0.36–0.38)	0.36 (0.32–0.39)	0.25 (0.24–0.27)
Body mass index (kg/m2)
Underweight (<18.5)	0.01 (0.01–0.02)	0.01 (0.00–0.02)	0.01 (0.00–0.02)
Normal weight (18.5–24.9)	0.32 (0.31–0.33)	0.33 (0.30–0.36)	0.44 (0.43–0.46)
Overweight (25–29.9)	0.40 (0.39–0.41)	0.43 (0.40–0.46)	0.39 (0.37–0.40)
Obesity (≥30)	0.27 (0.26–0.28)	0.23 (0.20–0.25)	0.16 (0.15–0.17)
Has health insurance
Yes	0.72 (0.70–0.73)	0.76 (0.74–0.79)	0.77 (0.75–0.79)
No	0.28 (0.27–0.30)	0.24 (0.21–0.26)	0.23 (0.21–0.25)
Hypertension
Yes	0.08 (0.07–0.08)	0.08 (0.06–0.09)	0.06 (0.05–0.07)
No	0.92 (0.92–0.93)	0.92 (0.91–0.94)	0.94 (0.93–0.95)
Diabetes
Yes	0.03 (0.03–0.04)	0.04 (0.03–0.05)	0.01 (0.01–0.01)
No	0.97 (0.96–0.97)	0.96 (0.95–0.97)	0.99 (0.99–0.99)
Smoking habits
Nonsmoker	0.80 (0.80–0.81)	0.81 (0.79–0.84)	0.85 (0.84–0.86)
Casual smoker	0.18 (0.17–0.19)	0.17 (0.15–0.20)	0.14 (0.13–0.16)
Daily smoker	0.02 ( 0.01–0.02)	0.01 (0.00–0.02)	0.00 (0.00–0.01)
Wealth quintile
1	0.09 (0.08–0.10)	0.29 (0.24–0.34)	0.40 (0.38–0.43)
2	0.20 (0.19–0.22)	0.18 (0.15–0.21)	0.26 (0.25–0.28)
3	0.24 (0.22–0.25)	0.17 (0.14–0.20)	0.16 (0.15–0.18)
4	0.24 (0.22–0.25)	0.17 (0.14–0.20)	0.11 (0.10–0.12)
5	0.23 (0.22–0.24)	0.19 (0.16–0.23)	0.06 (0.06–0.07)
Disability
Yes	0.01 (0.01–0.01)	0.01 (0.01–0.02)	0.01 (0.01–0.01)
No	0.99 (0.99–0.99)	0.99 (0.98–0.99)	0.99 (0.99–0.99)
* Mean
