# Supplementary material for: Disparities in the prevalence of screened depression at different altitudes in Peru: A retrospective analysis of the ENDES 2019
Source: PLoS One. 2022 Dec 21;17(12):e0278947. doi: 10.1371/journal.pone.0278947 (PMC9770421; doi:10.1371/journal.pone.0278947)
Supplement: S4 Table — (XLSX) [file pone.0278947.s004.xlsx]

## Sheet: Table S4
Table S4. Stratification by ethnic group for comparison of adjusted prevalence ratios of depressive symptoms according to altitude.
Altitude (masl)	Quechua	Aimara	Amazonian	Afro-Peruvian	White	Mixed race
Middle (1500-2499)	0.67	1.82	**	2.02	1.69	1.27
High (≥2500)	1.17	3.41*	0.03	0.9	0.86	1.54*
*P value less than 0.05.
**No values in the group.
Low altitude was the reference value.
